# Supplementary material for: Genome-Wide Analyses of CCHC Family Genes and Their Expression Profiles under Drought Stress in Rose (Rosa chinensis)
Source: Int J Mol Sci. 2024 Aug 18;25(16):8983. doi: 10.3390/ijms25168983 (PMC11354476; doi:10.3390/ijms25168983)
Supplement: Supplementary file 1 [file ijms-25-08983-s001.zip]

Archive with 1 entries (1 files):
- ijms-3159758-supplementary.pdf
